# Supplementary material for: Identification of Anchor Genes during Kidney Development Defines Ontological Relationships, Molecular Subcompartments and Regulatory Pathways
Source: PLoS One. 2011 Feb 28;6(2):e17286. doi: 10.1371/journal.pone.0017286 (PMC3046260; doi:10.1371/journal.pone.0017286)
Supplement: Table S1 — Complete list of all genes selected for SISH validation. All candidate anchor genes identified in microarray analysis from both 11 and 7 kidney-subcompartments. “Array Information” contains Affy 430.2 probeset IDs (Affy ID), probese raw signal intensity in raw florescent units (Raw), fold-change values based on microarray normalization performed in GeneSpring software, median raw signal intensity across other subcompartments (raw signal/normalized). “SISH expression pattern across the entire TS23 kidney” contains gene expression pattern annotations scored against all known 15.5 kidney subcompartments. Candidate genes without probes were due to unavailable Fantom 2 amplicon/clones (Riken), or failed PCR. (XLS) [file pone.0017286.s003.xls]

## Sheet: Sheet1
Array Information							SISH expression pattern across the entire TS23 kidney
Affy ID	Raw	Normalized	Median	Gene Symbol (MGI)	Array Analysis 11 or 7 compartments	Array compartment	Specific	Enriched	Not detected	Ubiquitous	Non-specific	SISH	GUDMAP ID TS23 kidney
1443187_at	160.826	5.02747	31.9895	Rspo3	11	Cap Mesenchyme		1				1	GUDMAP:13932
1435132_at	331.725	23.5855	14.0648	Disp1	11	Cap Mesenchyme			1			1	GUDMAP:13635
1436912_at	490.64	36.3262	13.5065	Cacnb4	11	Cap Mesenchyme			1			1	GUDMAP:13638
1418754_at	164.059	7.77548	21.0996	Adcy8	11	Cap Mesenchyme			1			1	GUDMAP:13434
1454772_at	376.091	3.94003	95.4539	Snrnp200	11	Cap Mesenchyme			1			1	GUDMAP:13570
1423499_at	2550.1	12.0716	211.248	Sncaip	11	Cap Mesenchyme		1				1	GUDMAP:13515
1423198_a_at	314.409	4.85692	64.7342	Smek2	11	Cap Mesenchyme			1			1	GUDMAP:13567
1437523_s_at	526.626	42.6082	12.3597	Sgcg	11	Cap Mesenchyme			1			1	GUDMAP:13437
1424589_s_at	312.546	3.96357	78.8547	Rnpc3	11	Cap Mesenchyme			1			1	GUDMAP:13642
1450158_at	322.89	4.19011	77.0602	Rem1	11	Cap Mesenchyme		1				1	GUDMAP:13568
1438397_a_at	455.729	7.59311	60.0187	Rbm39	11	Cap Mesenchyme				1		1	GUDMAP:13572
1418589_a_at	260.693	6.01177	43.3638	Mlf1	11	Cap Mesenchyme			1			1	GUDMAP:13565
1426573_at	1703.86	11.5029	148.124	Me2	11	Cap Mesenchyme					1	1	GUDMAP:13514
1452690_at	293.588	5.62878	52.1583	Khsrp	11	Cap Mesenchyme		1				1	GUDMAP:13566
1436528_at	365.075	4.70133	77.6536	Kazald1	11	Cap Mesenchyme			1			1	GUDMAP:13569
1421677_at	230.807	5.23753	44.0679	Fgf20	11	Cap Mesenchyme		1				1	GUDMAP:13440
1428741_at	223.841	5.99241	37.354	Elavl4	11	Cap Mesenchyme			1			1	GUDMAP:13643
1455136_at	272.648	9.87938	27.5977	Atp1a2	11	Cap Mesenchyme			1			1	GUDMAP:13701
1455358_at	879.045	12.9442	67.9104	A2bp1	11	Cap Mesenchyme			1			1	GUDMAP:13702
1442406_at	390.768	3.4357	113.737	9230104K21Rik	11	Cap Mesenchyme		1				1	GUDMAP:13571
1455645_at	196.16	6.28375	31.217	Mybpc1	11	Cap Mesenchyme			1			1	GUDMAP:13699
1427542_at	270.387	5.33957	50.6383	Sobp	11	Cap Mesenchyme							na
1418471_at	375.26	3.7708	99.5175	Pgf	11	Cap Mesenchyme		1				1	GUDMAP:13800
1418304_at	306.355	3.13913	97.5925	Pcdh21	11	Cap Mesenchyme							na
1436718_at	469.536	37.6684	12.465	Nxph1	11	Cap Mesenchyme			1			1	GUDMAP:13798
1439107_a_at	210.099	6.44484	32.5995	Mll5	11	Cap Mesenchyme		1				1	GUDMAP:13933
1421727_at	290.953	6.89868	42.1752	Eya1	11	Cap Mesenchyme		1				1	GUDMAP:13805
1428573_at	332.8	5.07491	65.5775	Chn2	11	Cap Mesenchyme							na
1418677_at	440.004	6.05342	72.6869	Actn3	11	Cap Mesenchyme							na
1444837_at	171.532	11.1471	15.3881	---	11	Cap Mesenchyme							na
1442424_at	198.109	16.0012	12.3809	---	11	Cap Mesenchyme							na
1427523_at	452.32	8.27725	54.6462	E130112M24Rik /// Six3	11	Cap Mesenchyme							na
1435612_at	123.089	8.62918	14.2643	Opcml	11	Cortical Collecting Duct			1			1	GUDMAP:13934
1432958_at	92.3085	5.49474	16.7994	5730407O05Rik	11	Cortical Collecting Duct					1	1	GUDMAP:13517
1430109_at	247.441	3.20106	77.2997	4833412E19Rik	11	Cortical Collecting Duct					1	1	GUDMAP:13589
1458082_at	167.901	6.10125	27.5192	A530060B03	11	Cortical Collecting Duct			1			1	GUDMAP:13435
1422000_at	227.781	3.71628	61.2927	Akr1c12	11	Cortical Collecting Duct			1			1	no GUDMAP ID
1444051_at	311.071	3.39298	91.6805	1700019D03Rik	11	Cortical Collecting Duct			1			1	no GUDMAP ID
1444483_at	345.179	3.21966	107.21	---	11	Cortical Collecting Duct							na
1428392_at	404.495	7.14953	56.5764	Rassf2	11	Cortical Interstitium		1				1	GUDMAP:9122
1416848_at	443.612	5.21996	84.9837	Ubl5	11	Cortical Interstitium							na
1441513_at	303.195	3.00548	100.881	Tank	11	Cortical Interstitium							na
1435895_at	444.639	14.8828	29.876	Lsamp	11	Cortical Interstitium							na
1439846_at	349.411	3.69019	94.6865	Klf12	11	Cortical Interstitium							na
1419603_at	532.011	29.6278	17.9565	Ifi204	11	Cortical Interstitium							na
1429134_at	327.168	3.97498	82.307	Hivep3	11	Cortical Interstitium							na
1455962_at	702.768	7.31015	96.1359	Hhat	11	Cortical Interstitium							na
1448648_at	705.288	7.52211	93.762	Fam114a1	11	Cortical Interstitium							na
1416613_at	720.374	13.7137	52.5294	Cyp1b1	11	Cortical Interstitium					1	1	GUDMAP:13807
1449591_at	306.65	5.46855	56.0752	Casp4	11	Cortical Interstitium					1	1	GUDMAP:13792
1421297_a_at	411.142	4.82507	85.2095	Cacna1c	11	Cortical Interstitium							na
1449699_s_at	422.013	5.25338	80.3317	C330027C09Rik	11	Cortical Interstitium							na
1428568_at	349.134	4.04362	86.3419	B230217C12Rik	11	Cortical Interstitium							na
1442272_at	324.05	10.0855	32.1302		11	Cortical Interstitium							na
1458040_at	319.58	3.098	103.157	---	11	Cortical Interstitium							na
1440742_at	337.461	3.2475	103.914	---	11	Cortical Interstitium							na
1447753_at	339.619	3.65921	92.8123	---	11	Cortical Interstitium							na
1459420_at	357.28	4.08625	87.4348	---	11	Cortical Interstitium							na
1418176_at	572.464	12.76	44.8641	Vdr	7 & 11	Early Proximal Tubule		1				1	GUDMAP:13935
1418668_at	2018.2	24.0256	84.0022	Unc5cl	7 & 11	Early Proximal Tubule		1				1	GUDMAP:13938
1449890_at	1991.42	178.57	11.152	Ugt2b37	7 & 11	Early Proximal Tubule	1					1	GUDMAP:9180
1451580_a_at	3799.68	9.57093	397.003	Ttr	7	Early Proximal Tubule		1				1	GUDMAP:11016
1447800_x_at	12193.4	10.8	1129.02	Tcn2	7	Early Proximal Tubule	1					1	GUDMAP:9178
1418916_at	10339.9	192.928	53.5947	Spp2	7 & 11	Early Proximal Tubule	1					1	GUDMAP:9147
1438183_x_at	834.2	18.4749	45.1532	Sord	7 & 11	Early Proximal Tubule	1					1	GUDMAP:9136
1422899_at	1178.58	35.7847	32.9353	Slc6a20b	7 & 11	Early Proximal Tubule	1					1	GUDMAP:9036
1424338_at	1948.35	23.4113	83.2223	Slc6a13	7 & 11	Early Proximal Tubule		1				1	GUDMAP:9168
1448741_at	4187.51	95.4107	43.8893	Slc3a1	7 & 11	Early Proximal Tubule	1					1	GUDMAP:9141
1416316_at	10454.9	118.395	88.305	Slc27a2	7	Early Proximal Tubule	1					1	GUDMAP:9179
1421912_at	1244.05	24.6011	50.5689	Slc23a1	7	Early Proximal Tubule		1				1	GUDMAP:9176
1417072_at	2460.36	37.0669	66.3762	Slc22a6	11	Early Proximal Tubule	1					1	GUDMAP:9116
1426595_at	3224.51	24.4857	131.69	Slc18a1	7	Early Proximal Tubule	1					1	GUDMAP:9039
1449163_at	2602.51	15.0097	173.388	Sigirr	7	Early Proximal Tubule		1				1	GUDMAP:10776
1424758_s_at	1862.15	38.2785	48.6474	Serpina10	7 & 11	Early Proximal Tubule		1				1	GUDMAP:9131
1417667_a_at	2416.86	12.9882	186.081	Pter	7	Early Proximal Tubule		1				1	GUDMAP:8210
1432099_a_at	599.366	11.3233	52.932	Prodh2	7 & 11	Early Proximal Tubule	1					1	GUDMAP:9124
1423590_at	2521	42.3437	59.5366	Napsa	7 & 11	Early Proximal Tubule		1				1	GUDMAP:10917
1427203_at	949.095	9.7998	96.8484	Myo15b	7	Early Proximal Tubule		1				1	GUDMAP:9038
1455099_at	1374.91	13.6633	100.628	Mogat2	11	Early Proximal Tubule	1					1	GUDMAP:13580
1416980_at	924.995	20.6517	44.7901	Mettl7b	7 & 11	Early Proximal Tubule	1					1	GUDMAP:9161
1445242_at	745.708	10.8185	68.9293	Gyk	7 & 11	Early Proximal Tubule		1				1	GUDMAP:9155
1435459_at	313.254	15.4444	20.2827	Fmo2	7	Early Proximal Tubule	1					1	GUDMAP:9128
1448470_at	3072.52	109.631	28.026	Fbp1	7 & 11	Early Proximal Tubule	1					1	GUDMAP:9177
1417382_at	4464.51	12.977	344.032	Entpd5	7	Early Proximal Tubule	1					1	GUDMAP:9175
1447112_s_at	2542.68	10.4647	242.976	Cryl1	7	Early Proximal Tubule	1					1	GUDMAP:11171
1418013_at	7504.83	44.6582	168.051	Cml1	7	Early Proximal Tubule	1					1	GUDMAP:9133
1424529_s_at	1957.04	14.6924	133.201	Cgref1	7	Early Proximal Tubule		1				1	GUDMAP:9173
1416051_at	897.82	15.7233	57.1013	C2	11	Early Proximal Tubule	1					1	GUDMAP:9118
1453011_at	794.546	10.5979	74.9721	Bdh2	7	Early Proximal Tubule	1					1	GUDMAP:9152
1451681_at	691.964	22.2349	31.1206	BC089597	11	Early Proximal Tubule	1					1	GUDMAP:13513
1429254_at	708.198	14.201	49.8695	Aqp11	7	Early Proximal Tubule	1					1	GUDMAP:13930
1419096_at	3253.56	28.8604	112.734	Apom	7	Early Proximal Tubule		1				1	GUDMAP:10784
1451760_s_at	501.622	12.5819	39.8684	AI317395	7 & 11	Early Proximal Tubule	1					1	GUDMAP:9158
1427034_at	916.151	12.2999	74.4845	Ace	11	Early Proximal Tubule	1					1	GUDMAP:13511
1424451_at	5699	28.5932	199.313	Acaa1b	7	Early Proximal Tubule		1				1	GUDMAP:9040
1429292_a_at	2082.82	21.8449	95.3458	2310046K01Rik	7	Early Proximal Tubule		1				1	GUDMAP:10780
1430130_at	1579.59	50.4793	31.2919	Vwce	7 & 11	Early Proximal Tubule			1			1	Batch267
1418696_at	3953.47	51.4444	76.8494	Ttc36	11	Early Proximal Tubule		1				1	GUDMAP:13583, 13704
1428975_at	2633.95	42.8253	61.5046	Susd3	11	Early Proximal Tubule		1				1	GUDMAP:13582
1418138_at	237.385	16.4804	14.4041	Sult1d1	11	Early Proximal Tubule			1			1	GUDMAP:13503
1456440_s_at	468.119	10.4201	44.9245	St8sia6	11	Early Proximal Tubule			1			1	GUDMAP:13512
1438377_x_at	1471.35	35.5669	41.3684	Slc13a3	7 & 11	Early Proximal Tubule			1			1	Batch267
1449374_at	716.57	12.0591	59.4217	Pipox	7 & 11	Early Proximal Tubule		1				1	GUDMAP:10786
1419105_at	711.996	14.1488	50.3218	Nr1h4	7 & 11	Early Proximal Tubule					1	1	Batch267
1451796_s_at	623.495	11.7454	53.0841	Hdc	7 & 11	Early Proximal Tubule		1				1	GUDMAP:9164
1448249_at	1328.34	14.985	88.6444	Gpd1	7 & 11	Early Proximal Tubule		1				1	GUDMAP:9047
1424995_at	278.427	12.4978	22.278	Glyctk	11	Early Proximal Tubule	1					1	GUDMAP:13504
1449088_at	1694.12	23.7485	71.3359	Fbp2	11	Early Proximal Tubule		1				1	GUDMAP:13581
1418993_s_at	439.889	16.6461	26.4259	F10	11	Early Proximal Tubule			1			1	GUDMAP:13510
1419674_a_at	621.191	18.2068	34.1187	Dpep1	7 & 11	Early Proximal Tubule		1				1	GUDMAP:9126
1452311_at	919.556	17.6016	52.2428	Dmgdh	11	Early Proximal Tubule			1			1	GUDMAP:13509
1424853_s_at	533.37	33.9873	15.6932	Cyp4a10	11	Early Proximal Tubule					1	1	GUDMAP:13508
1454866_s_at	554.223	10.2393	54.1268	Clic6	7 & 11	Early Proximal Tubule		1				1	GUDMAP:9149
1418976_s_at	1838.08	29.0509	63.271	Cideb	7 & 11	Early Proximal Tubule		1				1	GUDMAP:9166
1449556_at	400.91	10.3549	38.717	C920025E04Rik	7 & 11	Early Proximal Tubule					1	1	Batch267
1416649_at	287.054	10.3364	27.7712	Ambp	11	Early Proximal Tubule		1				1	GUDMAP:13579
1424400_a_at	1587.68	25.0433	63.3974	Aldh1l1 /// LOC100047937	7 & 11	Early Proximal Tubule		1				1	Batch267
1435838_at	496.796	36.6909	13.54	Agxt2	11	Early Proximal Tubule			1			1	GUDMAP:13507
1448813_at	1409.43	36.8076	38.2919	Aadac	7 & 11	Early Proximal Tubule		1				1	GUDMAP:9034
1448786_at	471.34	10.5619	44.6263	Plbd1	11	Early Proximal Tubule			1			1	GUDMAP:13506
1434906_at	1262.88	19.833	63.6757	0610005C13Rik	7 & 11	Early Proximal Tubule		1				1	Batch268
1426511_at	2254.01	32.2469	69.8985	Susd2	7	Early Proximal Tubule		1				1	GUDMAP:9170
1420913_at	1546.4	7.91247	195.438	Slco2a1	7	Early Proximal Tubule					1	1	GUDMAP:9138
1418923_at	2492.79	53.4664	46.6234	Slc17a3	7 & 11	Early Proximal Tubule				1		1	GUDMAP:10778
1431795_a_at	629.797	10.7263	58.7152	Sema3b	11	Early Proximal Tubule			1			1	GUDMAP:13801
1437397_at	346.76	9.875	35.115	Prlr	7 & 11	Early Proximal Tubule			1			1	Batch268
1455025_at	530.803	14.8104	35.84	Paqr9	11	Early Proximal Tubule			1			1	GUDMAP:13803
1418352_at	783.372	34.4275	22.7543	Hsd17b2	11	Early Proximal Tubule
1420712_a_at	3373.2	15.855	212.753	Hpn	7	Early Proximal Tubule				1		1	GUDMAP:11019
1421041_s_at	416.593	18.2034	22.8855	Gsta1 /// Gsta2 /// LOC100042295	11	Early Proximal Tubule
1456741_s_at	2288.26	66.6975	34.308	Gpm6a	7	Early Proximal Tubule				1		1	GUDMAP:11017
1427627_at	1087.99	29.2966	37.1372	ENSMUSG00000074889	11	Early Proximal Tubule							na
1426102_at	276.654	15.5354	17.8079	Cyp2j13	11	Early Proximal Tubule							na
1417761_at	2342.37	9.67942	241.994	Apoa4	7	Early Proximal Tubule			1			1
1427214_at	696.232	11.8148	58.9286	Agmat	7 & 11	Early Proximal Tubule			1			1	Batch268
1424758_s_at	1862.15	38.2785	48.6474	Acsm1	7 & 11	Early Proximal Tubule	1					1	GUDMAP:10782
1426252_a_at	323.911	27.2749	11.8758	Umod	11	Loop of Henle	1					1	GUDMAP:9104
1418613_at	801.029	15.5466	51.5243	Kcnj1	11	Loop of Henle		1				1
1443959_at	150.473	4.41697	34.0669	Tmem72	11	Loop of Henle		1				1
1449104_at	1387.73	31.6319	43.8714	Upk3a	7 & 11	Medullary Collecting Duct	1					1	GUDMAP:9904
1418475_at	2018.72	22.5632	89.4696	Scnn1b	7	Medullary Collecting Duct		1				1	GUDMAP:11303
1433691_at	2751.59	10.7648	255.611	Ppp1r3c	7	Medullary Collecting Duct		1				1	GUDMAP:11318
1422567_at	720.744	13.8962	51.8662	Fam129a (Niban)	7	Medullary Collecting Duct	1					1	GUDMAP:11019
1430641_at	2080.49	29.8894	69.6063	Gsdmc4	7 & 11	Medullary Collecting Duct	1					1	GUDMAP:11309
1439117_at	230.725	4.30952	53.5384	Clmn	11	Medullary Collecting Duct	1					1	GUDMAP:13648
1436099_at	328.856	3.24922	101.211	AI836003	11	Medullary Collecting Duct	1					1	GUDMAP:13573
1457065_at	721.093	5.62258	128.25	Upk1b	11	Medullary Collecting Duct					1	1	GUDMAP:13577
1418744_s_at	1840.8	13.6997	134.368	Tesc	7	Medullary Collecting Duct		1				1	GUDMAP:11297
1429240_at	343.611	3.81471	90.0752	Stard4	11	Medullary Collecting Duct					1	1	GUDMAP:13574
1450355_a_at	419.439	3.371	124.426	Capg	11	Medullary Collecting Duct		1				1	GUDMAP:13575
1455464_x_at	319.527	8.65657	36.9115	Upk1b	11	Medullary Collecting Duct							na
1425245_a_at	317.007	5.31756	59.6152	Rgs11	11	Medullary Collecting Duct
1420715_a_at	534.925	8.96576	59.6631	Pparg	11	Medullary Collecting Duct							na
1427492_at	306.561	30.5274	10.0422	Pof1b	11	Medullary Collecting Duct							na
1418374_at	485.36	11.8499	40.9592	Fxyd3	11	Medullary Collecting Duct							na
1456391_at	356.642	7.84034	45.488	Tdrd5	11	Renal Corpuscle	1					1	GUDMAP:9106
1418396_at	328.732	3.11998	105.364	Gpsm3	11	Renal Corpuscle	1					1	GUDMAP:13584
1446524_at	309.7	13.3311	23.2314	C230096N06	11	Renal Corpuscle	1					1	GUDMAP:13516
1416702_at	331.607	5.26196	63.0198	Serpini1	11	Renal Corpuscle			1			1	GUDMAP:13808
1423319_at	323.784	3.39388	95.4021	Hhex	11	Renal Corpuscle				1		1	GUDMAP:13813
1429806_at	359.757	3.12542	115.106	Eral1	11	Renal Corpuscle		1				1	GUDMAP:13585
1428664_at	193.031	8.92122	21.6372	Vip	11	Renal Corpuscle	1					1	GUDMAP:13795
1455610_at	395.017	6.29949	62.7062	Synm	11	Renal Corpuscle			1			1	GUDMAP:13799
1452351_at	209.742	3.10695	67.5074	C030027K23Rik	11	Renal Corpuscle			1			1
1435337_at	1000.71	4.45429	224.662	Tshz3	7	Renal Medullary Interstitium		1				1	GUDMAP:9894
1430142_at	502.123	3.21717	156.076	Tgm5	7	Renal Medullary Interstitium		1				1	GUDMAP:9896
1448123_s_at	3302	3.75614	879.093	Tgfbi	7	Renal Medullary Interstitium		1				1	GUDMAP:10760
1452879_at	122.143	2.90405	42.0595	Synpo2	7	Renal Medullary Interstitium		1				1	GUDMAP:9750
1428808_at	791.804	3.24311	244.149	Prickle2	7	Renal Medullary Interstitium		1				1	GUDMAP:9776
1421917_at	3304	2.87303	1150	Pdgfra	7	Renal Medullary Interstitium		1				1	GUDMAP:9762
1448475_at	749.179	2.82832	264.885	Olfml3	7	Renal Medullary Interstitium		1				1	GUDMAP:10797
1436475_at	535.2	2.10352	254.431	Nr2f2	7	Renal Medullary Interstitium		1				1	GUDMAP:10820
1437260_at	221.674	4.63159	47.8613	Mmrn1	7	Renal Medullary Interstitium		1				1	GUDMAP:9754
1424010_at	1086	3.23736	335.458	Mfap4	7	Renal Medullary Interstitium		1				1
1434413_at	361.1	2.78742	129.546	Igf1	7	Renal Medullary Interstitium		1				1	GUDMAP:10774
1434423_at	210.1	5.76446	36.4475	Gulp1	7	Renal Medullary Interstitium		1				1	GUDMAP:9780
1435722_at	250.177	1.78184	140.404	Gria4	7	Renal Medullary Interstitium		1				1	GUDMAP:9902
1438658_a_at	3304	4.103	805.265	S1pr3 (Edg3)	7	Renal Medullary Interstitium		1				1	GUDMAP:9900
1427298_at	339.136	3.44106	98.5555	Dnm3os	7	Renal Medullary Interstitium		1				1	GUDMAP:10816
1417937_at	1827.59	6.44032	283.774	Dact1	7	Renal Medullary Interstitium		1				1
1428571_at	1189	10.5852	112.327	Col9a1	7	Renal Medullary Interstitium		1				1	GUDMAP:7149
1427884_at	1633.74	2.68027	609.543	Col3a1	7	Renal Medullary Interstitium		1				1	GUDMAP:9892
1450757_at	2139.79	3.48535	613.937	Cdh11	7	Renal Medullary Interstitium		1				1	GUDMAP:8816
1433939_at	871.198	3.26131	267.131	Aff3	7	Renal Medullary Interstitium		1				1	GUDMAP:9792
1436999_at	366.051	3.1445	116.41	Pid1 (5033414K04Rik)	7	Renal Medullary Interstitium		1				1	GUDMAP:9898
1422903_at	347.309	5.24046	66.2746	Ly86	7 & 11	Renal Medullary Interstitium			1			1	GUDMAP:10767
1425811_a_at	332.574	3.90425	85.1825	Csrp1	7 & 11	Renal Medullary Interstitium		1				1	GUDMAP:10824
1440911_at	655.78	5.00723	130.967	Col23a1	7 & 11	Renal Medullary Interstitium		1				1	GUDMAP:10754
1419738_a_at	3942	2.17192	1814.98	Tpm2	7	Renal Medullary Interstitium		1				1	GUDMAP:10800
1422587_at	555.692	2.73317	203.314	Tmem45a	7	Renal Medullary Interstitium			1			1	GUDMAP:10769
1418136_at	409.43	1.98442	206.322	Tgfb1i1	7	Renal Medullary Interstitium		1				1	GUDMAP:11320
1417466_at	1432.59	3.35013	427.623	Rgs5	7	Renal Medullary Interstitium					1	1	GUDMAP:10812
1450784_at	1200.01	2.03194	590.573	Reck	7	Renal Medullary Interstitium							na
1452670_at	550.938	3.43057	160.597	Myl9	7	Renal Medullary Interstitium		1				1	GUDMAP:10793
1448061_at	371.753	4.47777	83.022	Msr1	11	Renal Medullary Interstitium
1418826_at	238.787	3.31589	72.013	Ms4a6b	7	Renal Medullary Interstitium		1				1	GUDMAP:10828
1433812_at	486.09	2.13974	227.172	Lix1l	7	Renal Medullary Interstitium		1				1	GUDMAP:9788
1455439_a_at	6373.22	2.45886	2591.94	Lgals1	7	Renal Medullary Interstitium		1				1	GUDMAP:10789
1450029_s_at	311.159	2.1903	142.062	Itga9	7	Renal Medullary Interstitium				1		1	GUDMAP:10763
1419905_s_at	665.256	2.41798	275.129	Hpgd	7	Renal Medullary Interstitium				1		1	GUDMAP:10804
1431475_a_at	935.993	2.31005	405.183	Hoxa10	7	Renal Medullary Interstitium		1				1	GUDMAP:9746
1423091_a_at	1229.16	2.30214	533.921	Gpm6b	7	Renal Medullary Interstitium			1			1
1428156_at	448.014	2.86952	156.128	Gng2	7	Renal Medullary Interstitium				1		1	GUDMAP:9772
1419470_at	765.327	2.1901	349.448	Gnb4	7	Renal Medullary Interstitium			1			1
1438232_at	679.982	3.12504	217.592	Foxp2	7	Renal Medullary Interstitium				1		1	GUDMAP:9758
1416414_at	957.705	2.14835	445.787	Emilin1	7	Renal Medullary Interstitium		1				1	GUDMAP:10835
1416804_at	58.9186	1.58968	37.0632	Ehbp1l1 (G430002G23Rik)	7	Renal Medullary Interstitium				1		1	GUDMAP:10808
1437356_at	136.376	2.67406	50.9997	Gpr183 (Ebi2)	7	Renal Medullary Interstitium			1			1	GUDMAP:9768
1452792_at	363.6	4.556	13.95	Dzip1	7	Renal Medullary Interstitium		1				1	GUDMAP:9796
1448831_at	384.232	3.34242	114.956	Angpt2	11	Renal Medullary Interstitium		1				1	GUDMAP:13794
1434528_at	397.512	4.18984	94.8754	Aard	7	Renal Medullary Interstitium				1		1	GUDMAP:9784
1447870_x_at	107.81	4.12545	26.1328	1110002E22Rik	7	Renal Medullary Interstitium			1			1	GUDMAP:10749
1442600_at	132.626	4.47228	29.6552	0	7	Renal Medullary Interstitium			1			1
1419127_at	740.618	6.82774	108.472	Npy	11	Renal Vesicle	1					1	GUDMAP:8964
1441687_at	2880.13	6.31678	455.949	Wnt4	7	Renal Vesicle		1				1	GUDMAP:7156, 8208, 8209
1449533_at	212.132	6.99905	30.3086	Tmem100	11	Renal Vesicle		1				1	GUDMAP:8888, 8886
1450428_at	1718.01	10.454	164.339	Lhx1	7	Renal Vesicle		1				1	GUDMAP:13416, 7928, 8211
1421106_at	368.345	4.84376	76.0452	Jag1	11	Renal Vesicle		1				1	GUDMAP:11379, 11380, 8957
1440464_at	181.708	6.72515	27.0192	Elavl1	11	Renal Vesicle		1				1	GUDMAP:8952
1433133_at	256.269	3.24056	79.0817	Edaradd	11	Renal Vesicle		1				1	GUDMAP:13443
1458232_at	589.013	8.58699	68.5937	Dkk1	7	Renal Vesicle		1				1	GUDMAP:9045
1454197_a_at	412.07	3.57922	115.128	Ccdc86	11	Renal Vesicle		1				1	GUDMAP:11369
1423635_at	2232.58	8.93308	249.923	Bmp2	7	Renal Vesicle		1				1	GUDMAP:8949
1446308_at	348.156	4.75652	73.1955	1700106J16Rik	11	Renal Vesicle			1			1	GUDMAP:13633
1425831_at	342.904	3.33967	102.676	Zfp101	11	Renal Vesicle
1430485_at	175.527	5.55043	31.6241	Trpc2	11	Renal Vesicle							no GUDMAP ID
1428010_at	249.16	5.01536	49.6794	Timm9	11	Renal Vesicle				1		1	no GUDMAP ID
1422756_at	283.217	10.6782	26.5229	Slc32a1	11	Renal Vesicle		1				1	Batch268
1422644_at	453.954	3.56893	127.196	Sh3bgr	11	Renal Vesicle
1435934_at	306.261	3.43279	89.2162	Ndufab1	11	Renal Vesicle
1418376_at	260.569	4.59042	56.7636	Fgf15	11	Renal Vesicle							GUDMAP:7767
1444416_at	310.687	3.25342	95.4955	Cenpa	11	Renal Vesicle
1440854_at	356.269	3.47425	102.545	2810403A07Rik	11	Renal Vesicle
1447241_at	424.784	4.34585	97.7449	---	11	Renal Vesicle
1444622_at	600.898	4.52863	132.689	---	11	Renal Vesicle
1449484_at	353.496	3.15186	112.155	Stc2	11	S-Shaped Body		1				1	GUDMAP:13703
1445178_at	132.354	4.62906	28.5919	Sh3rf1	11	S-Shaped Body
1438258_at	737.72	14.1685	52.0675	Vldlr	7	Ureteric Tip		1				1	GUDMAP:11314
1460616_at	1042.79	66.0402	15.7903	Slco4c1	7 & 11	Ureteric Tip	1					1	GUDMAP:11316
1415854_at	373.26	13.8584	26.9339	Kitl	7 & 11	Ureteric Tip		1				1	GUDMAP:11312
1435303_at	410.192	3.91914	104.664	Taf4b	11	Ureteric Tip			1			1	GUDMAP:13587
1421180_at	311.705	3.75948	82.9116	Lix1	11	Ureteric Tip			1			1	GUDMAP:13586
1441662_at	249.318	12.7014	19.6292	Cyp4x1	7 & 11	Ureteric Tip					1	1
1435179_at	126.778	9.0736	13.9721	C130071C03Rik	11	Ureteric Tip					1	1	GUDMAP:13442, 13644
1458478_at	476.892	12.3828	38.5126	9230110F11Rik	7 & 11	Ureteric Tip		1				1	GUDMAP:11310
1420955_at	146.963	12.3896	11.8618	Vsnl1	11	Ureteric Tip
1451538_at	460.231	4.59974	100.056	Sox9	11	Ureteric Tip
1448290_at	1517.23	5.71006	265.711	Reg3b	11	Ureteric Tip
1455947_at	297.81	11.1248	26.7699	March11	11	Ureteric Tip
1432463_at	504.974	26.3128	19.1912	5730510P18Rik	11	Ureteric Tip
1441426_at	325.592	3.93428	82.7576	---	11	Ureteric Tip
Black text = SISH performed and expression information is shown							SISH expression pattern based on entire TS23 kidney					Total No.
Grey text = no expression information due to failure in probe production or performance							Specific	Enriched	Not detected	Ubiquitous	Non-specific
							37	93	44	12	14	200
							0.185	0.465	0.22	0.06	0.07	1
